# Supplementary material for: CysDBase: a comprehensive database of cysteine post-translational modifications across protein sequence, structure, microenvironment, class, cellular localization, biological pathway, and taxonomy
Source: Database (Oxford). 2026 May 12;2026:baag021. doi: 10.1093/database/baag021 (PMC13161762; doi:10.1093/database/baag021)
Supplement: baag021_Supplemental_Files [file baag021_supplemental_files.zip]

Archive with 9 entries (9 files):
- Figure_S1.jpg
- Figure_S2.jpg
- Figure_S3.jpg
- Figure_S4.jpg
- Table S1.docx
- Table S2.docx
- Table S3.docx
- Table S4.docx
- Table S5.docx
